# Supplementary material for: False Alarms in Wearable Cardioverter Defibrillators—A Relevant Issue or an Insignificant Observation
Source: J Clin Med. 2024 Dec 19;13(24):7768. doi: 10.3390/jcm13247768 (PMC11728023; doi:10.3390/jcm13247768)
Supplement: Supplementary file 1 [file jcm-13-07768-s001.zip]

Archive with 1 entries (1 files):
- jcm-3331862-supplementary.pdf
